# Supplementary material for: Rare Copy Number Variants in Array-Based Comparative Genomic Hybridization in Early-Onset Skeletal Fragility
Source: Front Endocrinol (Lausanne). 2018 Jul 10;9:380. doi: 10.3389/fendo.2018.00380 (PMC6048219; doi:10.3389/fendo.2018.00380)
Supplement: Supplemental Table S1 — List of skeletal/cilia genes included in our custom-made array-CGH design. [file Data_Sheet_1.XLSX]

## Sheet: Sheet1
Cilia/skeletal_genes
ABCB6
ABCC9
ABCD3
ABCF2
ACADM
ACADS
ACAN
ACAT1
ACOT11
ACOX1
ACP5
ACTA2
ACTB
ACTC1
ACTG1
ACTN1
ACTR1A
ACVR1
ADAMTSL2
ADD1
ADH5
ADI1
ADRM1
AFF3
AGA
agbl2
AGBL3
AGBL5
AGPS
AHCY
AHI1
AIPL1
AK1
AK2
AK8
AKAP9
AKNA
AKR1B1
AKT1
AKTIP
ALDOC
ALMS1
ALPL
ALX1
ALX3
ALX4
AMER1
AMMECR1
ANK2
ANKH
ANKMY2
ANKRD11
ANKRD26
ANKRD28
ANKS1A
ANO5
ANO8
ANP32C
ANTXR2
ANXA2
ANXA4
ANXA5
ANXA7
APEH
ARF1
ARFIP1
ARHGAP31
ARHGAP33
ARID1A
ARID1B
ARID4B
ARL13B
ARL3
ARL6
ARMC4
ARPC1A
ARPC4
ARRB2
ARSB
ARSE
AS3MT
ATMIN
ATP1B1
ATP2B4
ATP5B
ATP6V0A2
ATP6V0D1
ATP6V1B2
ATP6V1E1
ATPBD4
ATXN10
AZI1
B3GALT6
B3GAT3
B4GALT7
B9D1
B9D2
BANF1
BBIP1
BBS1
BBS10
BBS12
BBS2
BBS4
BBS5
BBS7
BBS9
BCHE
BCL11A
BHLHA9
BICC1
BIN1
BIRC2
BMP1
BMP2
BMPER
BMPR1B
BOP1
BPIFA1
BPTF
BRAF
BRPF1
BTF3L4
BZW1
C11orf16
C11orf70
C14orf166
C14orf166B
C16orf80
C20orf26
C21orf2
C21orf33
C21orf59
C22orf28
C2orf71
C4orf22
C5orf42
C6orf165
CA2
CACNA1H
CALD1
CAMK1D
CANT1
CAPN1
CAPRIN2
CAPS
CAPSL
CASR
CAT
CBY1
CC2D2A
CC2D2B
CCDC103
CCDC104
CCDC108
CCDC113
CCDC114
CCDC147
CCDC15
CCDC151
CCDC170
CCDC181
CCDC19
CCDC28B
CCDC37
CCDC39
CCDC40
CCDC42
CCDC61
CCDC63
CCDC65
CCDC74B
CCDC8
CCT2
CCT3
CCT4
CCT5
CCT6A
CCT7
CDC14A
CDC37
CDC6
CDH23
CDH3
CDK1
CDK5
CDK5RAP2
CDKL1
CDKL5
CDT1
CELSR1
CELSR2
CELSR3
CENPE
CENPF
CENPJ
CEP104
CEP120
CEP120
CEP135
CEP152
CEP164
CEP170
CEP19
CEP192
CEP250
CEP290
CEP350
CEP41
CEP57
CEP63
CEP68
CEP70
CEP72
CEP76
CEP78
CEP83
CEP89
CEP97
CETN2
CETN3
CFH
CFTR
CHMP4B
CHRNA7
CHST14
CHST3
CHSY1
CIB2
CKAP5
CLASP1
CLCN4
ClCN5
CLCN7
CLIC1
CLPX
CLRN1
CLUAP1
CNDP2
CNTN1
CNTRL
CNTROB
COG1
COL10A1
COL11A1
COL11A2
COL1A1
COL1A2
COL2A1
COL9A1
COL9A2
COL9A3
COLGALT2
COMP
COPB1
CRB1
CRB2
CREB3L1
CREBBP
CROCC
CRTAP
CRX
CSNK1A1
CSNK1D
CSNK1E
CSPP1
CTBS
CTNNB1
CTNND2
CTR9
CTSA
CTSK
CTTNBP2NL
CUL7
CUTC
CYB5D1
CYP51A1
CYS1
DAB2IP
DAP3
DARS
DARS2
DBH
DBT
DCHS1
DCPS
DCTN1
DCTN2
DCTN3
DDAH1
DDB1
DDR2
DDX39B
DDX3X
DDX5
DFNB31
DGKD
DGKI
DHCR24
DHODH
DISC1
DKC1
DLAT
DLL3
DLX3
DLX5
DLX6
DMP1
DNAAF1
DNAAF2
DNAAF3
DNAAF5
DNAH1
DNAH11
DNAH5
DNAH8
DNAH9
DNAI1
DNAI2
DNAJA4
DNAJB1
DNAJB6
DNAL1
DNALI1
DNM1
DNM2
DNMT3A
DOCK6
DOLPP1
DPP6
DPY30
DPYSL2
DRC1
DTWD1
DUS1L
DVL1
DVL2
DVL3
DYM
DYNC1H1
DYNC1I2
DYNC1LI1
DYNC2H1
DYNLL1
DYNLL2
DYNLRB1
DYNLRB2
DYNLT1
E2F4
EBP
EEF1A1
EEF1A2
EEF2
EEF2K
EFHC1
EFHC2
EFNB1
EGR3
EIF2AK3
EIF3I
EIF4A2
EIF5A
EIF6
ELAVL1
ELMOD3
EMC3
ENDOG
ENDOU
ENO2
ENPP1
EOGT
EP300
ERI1
ERMP1
ERP29
ESCO2
ESF1
ESRP1
ESYT2
ETV5
EVC
EVC2
EWSR1
EXT1
EXT2
EZH2
EZR
FABP7
FAM111A
FAM162A
FAM20C
FAM213A
FAM49A
FAM58A
FARSA
FAT4
FBL
FBLN1
FBLN2
FBN1
FBN2
FBN3
FBXO11
FBXW4
FCF1
FERMT3
FEZ1
FGF10
FGF23
FGF8
FGF9
FGFR1
FGFR1OP
FGFR2
FGFR3
FIBP
FIG4
FKBP10
FKBP1A
FLNA
FLNB
FLNC
FMN1
FN1
FNDC3B
FOPNL
FOXG1
FOXH1
FOXJ1
FTSJD2
FUCA1
FUS
FUZ
FZR1
GALNS
GALNT1
GALNT3
GARS
GAS2L1
GAS8
GCLC
GDF5
GDF6
GDI1
GHR
GJA1
GLB1
GLG1
GLI1
GLI2
GLI3
GLIS2
GLUL
GMDS
GMPPB
GNAI2
GNAS
GNB2L1
GNB3
GNPAT
GNPTAB
GNPTG
GNS
GOLGA3
GORAB
GPAM
GPC6
GPR98
GREM1
GSC
GSK3B
GSTA1
GSTK1
GSTP1
GSTT1
GTPBP1
GTPBP4
GUCY1B3
GUCY2D
GUCY2F
GUSB
HAP1
HARS
HAUS2
HAUS3
HAUS4
HAUS5
HAUS6
HCCS
HCN4
HDAC4
HDAC8
HES7
HGSNAT
HIST2H2AC
HIST4H4
HOXA11
HOXA13
HOXB8
HOXD13
HPGD
HS2ST1
HS6ST1
HSF1
HSP90AA1
HSP90AB1
HSPA12B
HSPA13
HSPA1B
HSPA1L
HSPA5
HSPA8
HSPA9
HSPB1
HSPB11
HSPD1
HSPG2
HUWE1
HYDIN
HYLS1
ICK
IDH1
IDH2
IDS
IDUA
IFITM5
IFT122
IFT140
IFT172
IFT20
IFT27
IFT43
IFT46
IFT52
IFT57
IFT74
IFT80
IFT81
IFT88
IHH
IKBKAP
IKBKG
IL1RN
ILK
IMPAD1
IMPDH1
INPP4A
INPP5A
INPP5E
INPPL1
INTU
INVS
IQCA1
IQCB1
IQCE
IQCH
IQUB
ISOC1
KALRN
KANSL2
KAT6A
KAT6B
KCNA10
KCNC2
KCND3
KCNJ12
KCNJ13
KCNJ2
KCTD16
KDM1B
KIAA1430
KIF16B
KIF21B
KIF22
KIF2A
KIF3A
KIF3B
KIF7
KIF9
KIFAP3
KIFC3
KLC4
KLKB1
KPNA5
KRAS
KRI1
LAMA5
LATS1
LBR
LCA5
LDHA
LDHB
LEMD3
LEPRE1
LFNG
LGALS7
LIFR
LMBR1
LMNA
LMX1B
LOXHD1
LPIN2
LRAT
LRP4
LRP5
LRRC15
LRRC23
LRRC45
LRRC48
LRRC56
LRRC57
LRRC59
LRRC6
LRRC7
LRRK2
LZTFL1
MAFB
MAK
MAN2B1
MAN2C1
MANBA
MANEAL
MAP2K2
MAPK14
MAPK15
MAPRE1
MAPRE2
MAPRE3
MAT2A
MATN3
MCHR1
MDM1
MDP1
MEGF10
MEGF6
MEGF8
MEOX1
MESP2
METAP2
MGP
MIB1
MIR17HG
MKKS
MKS1
MLEC
MLF1
MMAB
MMP13
MMP14
MMP2
MMP9
MNS1
MNX1
MOGAT2
MORN3
MORN5
MPND
MPPED1
MRPL3
MRPL38
MRPS9
MSI2
MSX2
MTAP
MYCBP
MYCN
MYH9
MYL1
MYO1D
MYO7A
NACA
NAGLU
NAMPT
NAPB
NAPG
NARS2
NAT10
NBN
NDE1
NDEL1
NDRG1
NEDD1
NEK1
NEK2
NEK7
NEK8
NEU1
NEXN
NF1
NFIX
NIN
NINL
NIPBL
NIPSNAP3A
NKX3-2
NLRP3
NME1
NME5
NME7
NME8
NME9
NMNAT1
NNT
NODAL
NOG
NONO
NOS1AP
NOTCH1
NOTCH2
NOTCH3
NOTCH4
NOTO
NOX5
NPHP1
NPHP3
NPHP4
NPM1
NPPC
NPR2
NRAS
NRBP1
NRCAM
NSD1
NSDHL
NT5E
NTPCR
NUDC
NUDT14
NUDT9
NUPL1
NXNL2
OBSL1
ODF2
OFD1
OLA1
ORAI1
ORC1
ORC4
ORC6
OSBPL1A
OSCP1
OSTM1
OTUD6B
P4HA1
PACRG
PAFAH1B1
PAM
PAM16
PAPSS2
PARD3
PARK2
PARVB
PCDH15
PCID2
PCIF1
PCM1
PCNT
PCYT1A
PDE11A
PDE1C
PDE4B
PDE4D
PDE4DIP
PDE6D
PDGFRA
PDHB
PDIA3
PDSS1
PDZD7
PEX7
PFAS
PGAP1
PGM1
PGM2
PGM3
PHB
PHB2
PHEX
PHF14
PHGDH
PI4KA
PIBF1
PIFO
PIGG
PIGS
PIGV
PIN1
PIPOX
PITX1
PKD1
PKD2
PKHD1
PKM
PLBD1
PLCG1
PLEKHM1
PLK1
PLK4
PLOD2
PLS3
PMM1
PMM2
PNKP
PNPLA6
POC1A
POC1B
POC5
POLH
POLR1C
POLR1D
POMT2
POP1
POR
POU3F2
PPIA
PPIB
PPIE
PPIF
PPIL2
PPM1D
PPM1E
PPM1G
PPP1CA
PPP1CC
PPP1R7
PPP2CB
PPP2R1A
PPP4R4
PRDX1
PRDX2
PRDX4
PRDX5
PRG4
PRIM2
PRKACA
PRKACB
PRKAR1A
PRKAR2A
PRKAR2B
PRKCSH
PROSC
PRPF38B
PRPF4
PSAT1
PSPH
PTCH1
PTDSS1
PTEN
PTH1R
PTHLH
PTPDC1
PTPN11
PTPRC
PTRH2
PUS7
PYCR1
QTRT1
RAB10
RAB11A
RAB1A
RAB23
RAB2A
RAB33B
RAB3GAP2
RAB4A
RAB5C
RAB7A
RABL5
RAD21
RAE1
RAF1
RAN
RAP2C
RARS
RASGRP2
RBBP9
RBM8A
RBPJ
RD3
RDH12
RECQL4
RFX2
RFX3
RHBG
RHCG
RIBC1
RIBC2
RMRP
RNF146
RNF175
RNF2
RNGTT
RNU4ATAC
ROPN1L
ROR2
RP1
RP2
RPE65
RPGR
RPGRIP1
RPGRIP1L
RPH3A
RPL10A
RPS18
RPS19
RPS2
RPS27
RPS3
RPSA
RRN3
RS1
RSG1
RSL24D1
RSPH1
RSPH10B
RSPH4A
RSPH6A
RSPH9
RTDR1
RUNX2
RUVBL1
S100A11
SALL1
SALL4
SAMD15
SASS6
SBDS
SCARF2
SCUBE1
SDCCAG8
SEC13
SEC16A
SEC62
SEC63
SEPSECS
SERPINB3
SERPINF1
SERPINH1
SERPINI2
SESN1
SETD2
SF3B4
SFPQ
SGSH
SH3BP2
SH3PXD2B
SHANK3
SHFM1
SHH
SHOX
SIX1
SKI
SKP1
SLC17A5
SLC1A2
SLC26A2
SLC34A3
SLC35D1
SLC39A13
SLCO2A1
SLCO5A1
SLU7
SMAD4
SMARCA2
SMARCA4
SMARCAL1
SMARCB1
SMARCE1
SMC3
SMO
SNRNP40
SNRPB
SNX2
SOD1
SOS1
SOST
SOX11
SOX9
SP7
SP8
SPA17
SPAG1
SPAG16
SPAG6
SPATA7
SPEF1
SPEF2
SPICE1
SPTLC1
SREBF2
SRF
SRI
SRM
SRSF4
SSNA1
SSTR3
ST13
STEAP3
STIP1
STK10
STOM
STOML2
STX16
STYXL1
SUFU
SUGT1
SULF1
SULT1B1
SUMF1
SUV420H1
SV2C
SYNJ1
TAF9
TARS
TBC1D19
TBCE
TBX15
TBX2
TBX3
TBX4
TBX5
TBXAS1
TCHH
TCIRG1
TCOF1
TCP1
TCTN1
TCTN2
TCTN3
TEKT2
TEKT3
TEKT5
TENM4
TERT
TFDP1
TFG
TGFB1
TGFBR1
TGFBR2
THPO
TLK2
TM9SF3
TMEM138
TMEM165
TMEM216
TMEM231
TMEM231
TMEM237
TMEM33
TMEM38A
TMEM65
TMEM67
TNC
TNFRSF11A
TNFRSF11B
TNFSF11
TNPO3
TNRC6C
TNXB
TOPORS
TP63
TPH2
TPPP3
TRAF3IP1
TRAF4
TRAF6
TRAM1
TRAPPC2
TRAPPC5
TREM2
TRIM32
TRIP11
TRIT1
TRPC6
TRPS1
TRPV4
TSC1
TSC2
TSHR
TTC21A
TTC21B
TTC25
TTC26
TTC30A
TTC30B
TTC37
TTC8
TTLL2
TTLL3
TTLL7
TTPAL
TUB
TUBA1A
TUBA4A
TUBB
TUBB2B
TUBB4A
TUBB4B
TUBB4Q
TUBE1
TUBG1
TUBGCP2
TUBGCP3
TUBGCP4
TUBGCP5
TUBGCP6
TULP1
TWIST1
TXNDC9
TYMS
TYROBP
UBA1
UBE2E2
UBE2G1
UBE2L3
UBE2N
UBE2V1
UGT3A2
UMOD
UNC119
UNC5C
UQCC
USH1C
USH1G
USH2A
USP24
USP33
UXS1
VANGL1
VANGL2
VCP
VHL
VIM
VPS13B
VPS13D
VPS41
WDPCP
WDR11
WDR16
WDR19
WDR34
WDR35
WDR52
WDR60
WDR63
WDR65
WDR66
WDR67
WDR78
WDR92
WISP3
WNT1
WNT3
WNT7A
WRAP73
XPNPEP3
XYLB
XYLT1
YBX3
YWHAE
YWHAG
YWHAQ
ZBTB8OS
ZCCHC9
ZDHHC8
ZFHX3
ZFYVE20
ZIC3
ZMPSTE24
ZMYND10
ZNF423
ZNHIT6
